# Supplementary material for: The Importance of Solution Studies for the Structural Characterization of the Enterovirus 5’ Cloverleaf
Source: Viruses. 2025 Aug 16;17(8):1127. doi: 10.3390/v17081127 (PMC12390691; doi:10.3390/v17081127)
Supplement: Supplementary file 1 [file viruses-17-01127-s001.zip]

Archive with 1 entries (1 files):
- viruses-3751069-supplementary.pdf
